# Supplementary material for: Enhancing the Hydrolytic Stability of Poly(lactic acid) Using Novel Stabilizer Combinations
Source: Polymers (Basel). 2024 Feb 13;16(4):506. doi: 10.3390/polym16040506 (PMC10892727; doi:10.3390/polym16040506)
Supplement: Supplementary file 1 [file polymers-16-00506-s001.zip]

Archive with 1 entries (1 files):
- polymers-2853631-supplementary.pdf
